# Supplementary material for: Serological Evidence of Cryptic Rift Valley Fever Virus Transmission Among Humans and Livestock in Central Highlands of Kenya
Source: Viruses. 2024 Dec 17;16(12):1927. doi: 10.3390/v16121927 (PMC11680181; doi:10.3390/v16121927)
Supplement: Supplementary file 1 [file viruses-16-01927-s001.zip]

Archive with 1 entries (1 files):
- viruses-3273207-supplementary.pdf
